# Supplementary material for: The Effect of Life Coaching on Post‐Traumatic Growth and Well‐Being in Breast Cancer Survivors: A Randomized Controlled Trial
Source: Psychooncology. 2025 Oct 9;34(10):e70295. doi: 10.1002/pon.70295 (PMC12510908; doi:10.1002/pon.70295)
Supplement: Supplementary file 2 — Table S1: Descriptive statistics for study outcome by time point and study arm. [file PON-34-e70295-s002.xlsx]

## Sheet: Tab-1-descriptives
	Table S1: Descriptive statistics for study outcome by time point and study arm
		Study arms
	Variable	arm 3 : control group						arm 2: group coaching sessions						arm 1 : group and Individual coaching sessions						p-values*			p-values+
		N	Mean	SD	IQR			N	Mean	SD	IQR			N	Mean	SD	IQR			ANOVA	Rank-sum		Rank-sum
	Cancer Worry score
	T0: Baseline before randomization	30	15.0667	3.28983	13 -	18		30	13.8667	3.95434	11 -	18		29	14.4138	5.07457	10 -	17		0.5373	0.5335		0.7096
	T1: after the Group coaching session x 3	25	13.44	4.37874	10 -	17		27	14.3333	3.51918	12 -	17		28	13.8929	4.30623	11.5 -	17		0.7337	0.6516		0.5765
	T2: after the Individual coaching session x 5 (end of all coaching sessions)	23	15.0869	4.16602	12 -	18		27	12.2222	3.75534	9 -	15		20	11.8	3.59239	8 -	14		0.0104	0.0159		0.7378
	T3: 3 months after T2	17	13.8824	4.07557	12 -	16		30	12.1	3.27511	10 -	14		18	12.3889	3.79068	9 -	16		0.3132	0.3668		0.8484
	Posttraumatic Growth Inventory scale (PTGI) - Relating to Others
	T0: Baseline before randomization	30	10.0333	5.02053	6 -	14		30	12.2667	4.61581	8 -	16		26	12.0385	5.23435	9 -	16		0.1686	0.1645		0.9212
	T1: after the Group coaching session x 3	26	10.6538	5.18415	7 -	15		28	12.2143	5.12335	9 -	16.5		24	13.5	4.69042	10 -	16.5		0.1394	0.1563		0.3765
	T2: after the Individual coaching session x 5 (end of all coaching sessions)	23	15.6087	6.13292	10 -	22		27	15.963	4.82367	12 -	20		20	16.65	6.07215	14 -	21		0.8302	0.7723		0.4431
	T3: 3 months after T2	17	15.4706	5.73495	11 -	20		20	17	4.85582	16 -	20		18	17.222	4.69738	15 -	20		0.5452	0.7171		0.8833
	Posttraumatic Growth Inventory scale (PTGI) - new possibilities
	T0: Baseline before randomization	29	9.96552	5.74756	4 -	14		30	11.4667	5.88237	8 -	16		28	12.0714	5.26996	9.5 -	15		0.3518	0.3435		0.6729
	T1: after the Group coaching session x 3	26	11.2308	6.68316	5 -	17		28	12.3214	6.42364	8.5 -	17.5		24	14.375	5.45983	11 -	18		0.2034	0.2618		0.262
	T2: after the Individual coaching session x 5 (end of all coaching sessions)	23	17.4783	6.76132	11 -	22		27	18.0741	5.49073	13 -	24		20	20.55	5.36534	15.5 -	25		0.2071	0.2228		0.1339
	T3: 3 months after T2	17	17.8824	7.58191	12 -	24		20	18.65	5.61272	14.5 -	24		18	20.8333	4.87792	18 -	24		0.332	0.4257		0.1771
	Posttraumatic Growth Inventory scale (PTGI) - personal strength
	T0: Baseline before randomization	30	17.1333	8.39431	12-	24		30	21.8	7.0241	17 -	27		29	20	8.45577	15 -	27		0.0795	0.1152		0.4297
	T1: after the Group coaching session x 3	26	18.5	8.4534	13 -	25		26	22.5	7.40945	17 -	28		24	22.7917	7.77386	17 -	28		0.1015	0.1292		0.9845
	T2: after the Individual coaching session x 5 (end of all coaching sessions)	23	27	9.49162	16 -	35		27	28.4815	7.10563	24 -	34		20	29.05	6.37821	25 -	33		0.6664	0.9512		0.8461
	T3: 3 months after T2	17	26	8.87412	20 -	33		20	28.3	7.00451	22.5 -	34.5		18	29.6667	7.32442	25 -	35		0.3738	0.6329		0.6291
	Posttraumatic Growth Inventory scale (PTGI) - Spiritual change
	T0: Baseline before randomization	30	4.53333	3.35007	1 -	7		30	3.76667	3.32891	1 -	6		29	3.62069	3.16695	1 -	6		0.5181	0.5555		0.8783
	T1: after the Group coaching session x 3	26	4.57692	3.61301	1 -	8		28	3.10714	3.28114	0 -	6		24	2.83333	2.79233	0 -	4.5		0.1266	0.186		0.9552
	T2: after the Individual coaching session x 5 (end of all coaching sessions)	23	6.26087	3.84019	2 -	11		27	5.51852	3.58613	2 -	9		20	5.2	2.37531	3 -	7		0.5676	0.7815		0.9826
	T3: 3 months after T2	17	5.88235	3.35191	3 -	9		20	5.25	2.98902	3 -	8		18	5.333	2.47339	3 -	8		0.7871	0.8438		0.8131
	Posttraumatic Growth Inventory scale (PTGI) - Appreciation for life
	T0: Baseline before randomization	30	9.96667	3.41885	8 -	13		30	10.4	3.45014	9 -	12		29	11	3.02372	10 -	13		0.4872	0.509		0.4051
	T1: after the Group coaching session x 3	26	10.6154	3.28727	8 -	13		28	9.96429	4.04129	8 -	13		24	10.875	2.34637	9 -	13		0.596	0.9151		0.7466
	T2: after the Individual coaching session x 5 (end of all coaching sessions)	23	13.6087	3.35395	12 -	16		27	13.5185	2.9531	12 -	15		20	13.65	3.06551	12 -	16.5		0.9889	0.96		0.9827
	T3: 3 months after T2	17	13.5294	3.89098	10 -	16		20	13.65	2.90689	12.5 -	15.5		18	14.3333	2.58957	13 -	17		0.7139	0.8401		0.6146
	Quality of Life - Physical Function
	T0: Baseline before randomization	30	49.82	8.79837	40.3 -	57		30	48.9933	6.05515	45.7 -	57		29	48.0724	6.88455	43.3 -	57		0.6597	0.656		0.5223
	T1: after the Group coaching session x 3	26	50.4769	9.09133	42.7 -	57		29	51.9414	7.05846	47.8 -	57		24	48.9792	7.09255	44.4 -	57		0.3912	0.361		0.142
	T2: after the Individual coaching session x 5 (end of all coaching sessions)	23	50.4957	9.14049	40.4 -	57		27	52.3407	6.41556	45.2 -	57		20	50.5	7.79811	46.2 -	57		0.6305	0.7838		0.5186
	T3: 3 months after T2	17	49.9882	8.43748	40.1 -	57		20	53.05	5.61919	47.0 -	57		18	49.3444	6.71699	45.1 -	57		0.2203	0.2119		0.0646
	Quality of Life - Anxiety
	T0: Baseline before randomization	30	61.07	7.25606	59.5 -	65.5		30	59.3833	8.24383	56 -	63.5		29	62.1241	8.20682	57.5 -	67.2		0.4091	0.2492		0.1347
	T1: after the Group coaching session x 3	26	60.2577	6.02834	57.5 -	65.2		29	57.131	9.64428	56 -	63.5		24	58.5458	10.2765	54.1 -	65.6		0.4283	0.3305		0.3893
	T2: after the Individual coaching session x 5 (end of all coaching sessions)	23	57.3652	9.69201	49.5 -	64.9		27	53.0519	7.57411	49.5 -	57.7		20	53.34	7.97215	49.5 -	57.7		0.1556	0.1016		0.9479
	T3: 3 months after T2	17	54.4824	8.16771	49.5 -	61.0		20	54.415	6.77218	53.9 -	59.4		18	54.8167	9.3622	50.1 -	61		0.9872	0.9091		0.7343
	Quality of Life - Depression
	T0: Baseline before randomization	30	53.07	9.15582	41 -	60.5		30	53.87	10.7048	41 -	60.5		29	56.8517	11.0553	48.9 -	67.5		0.3399	0.4789		0.4051
	T1: after the Group coaching session x 3	26	54.2808	8.09593	48.9 -	59.9		29	52.8	9.26823	41 -	57.3		24	53.8458	9.18056	45.0 -	60.5		0.8162	0.7163		0.6715
	T2: after the Individual coaching session x 5 (end of all coaching sessions)	23	54.0435	10.3804	41.7 -	61.2		27	50.9037	8.37177	41.7 -	58.3		20	54.02	8.57153	50.7 -	59.4		0.3831	0.4329		0.25
	T3: 3 months after T2	17	49.4824	8.06049	41.7 -	57.5		20	53.515	8.27496	50.7 -	58.1		18	57.15	7.40852	50.7 -	61.4		0.0225	0.0357		0.1474
	Quality of Life - Fatigue
	T0: Baseline before randomization	30	56.69	10.8069	50.6 -	64.7		30	53.0167	8.59944	48.6 -	60.8		29	56.5586	10.3548	48.6 -	64.7		0.2761	0.2168		0.1638
	T1: after the Group coaching session x 3	26	57.5154	11.7966	51 -	64.7		29	51.6483	9.18697	48.6 -	57.1		24	55.9042	7.99725	49.8 -	62.7		0.0777	0.0448		0.0405
	T2: after the Individual coaching session x 5 (end of all coaching sessions)	23	55.9	10.5696	48.9 -	61.6		27	48.9148	8.31022	45.7 -	54.5		20	51.14	9.27529	45.7 -	59.3		0.035	0.0507		0.4547
	T3: 3 months after T2	17	53.1471	10.4975	48.9 -	64.1		20	52.625	6.68926	48.9 -	57		18	54.6944	9.47197	48.9 -	61.6		0.7642	0.8832		0.6682
	Quality of Life - Sleep disturbance
	T0: Baseline before randomization	30	55.5333	8.64708	51.4 -	60.5		30	53.1733	8.53225	46.4 -	60.5		29	55.3034	8.77657	48.3 -	60.2		0.5113	0.6094		0.5746
	T1: after the Group coaching session x 3	26	54.8923	8.24019	49.6 -	61.9		29	53	7.06329	51.1 -	57.7		24	53.6417	6.11384	50.6 -	59.8		0.6194	0.7159		0.7747
	T2: after the Individual coaching session x 5 (end of all coaching sessions)	23	53.3609	7.36081	46.4 -	59.1		27	50.7593	7.92917	46.1 -	53.3		20	50.64	5.83207	49.6 -	53.3		0.3558	0.4519		0.7372
	T3: 3 months after T2	17	52.7	7.64346	49.7 -	59.1		20	52.625	6.56962	49.9 -	55.9		18	51.2555	6.37894	49.7 -	56.3		0.7765	0.6638		0.7346
	Quality of Life - Social rolea and activities
	T0: Baseline before randomization	30	45.8333	8.28135	41.8 -	50.1		30	49.64	7.97628	44.2 -	53.6		29	46.0276	8.02576	40.2 -	48.3		0.1333	0.1483		0.0857
	T1: after the Group coaching session x 3	26	46.3731	8.99807	41.5 -	50.2		29	51.369	7.47429	46.9 -	55.5		24	47.1167	7.12898	42.1 -	51.6		0.0459	0.0504		0.0355
	T2: after the Individual coaching session x 5 (end of all coaching sessions)	23	46.8	9.2421	40.5 -	54.6		27	53.1148	6.96247	46.5 -	58.1		20	49.97	8.75708	43.9 -	43.2		0.0323	0.0551		0.1047
	T3: 3 months after T2	17	47.3235	9.91643	40.5 -	52		20	54.04	7.37916	48.3 -	61.4		18	46.9944	7.88039	42.4 -	53.6		0.0189	0.0169		0.0086
	Quality of Life - Pain interfeernce
	T0: Baseline before randomization	30	53.69	8.08073	49.5 -	60.3		30	50.6333	8.08551	41.6 -	55.7		29	51.7172	7.70167	41.6 -	55.7		0.3258	0.3539		0.5716
	T1: after the Group coaching session x 3	26	52.6385	9.21356	41.6 -	59.7		29	49.0862	8.80064	41.6 -	55.7		24	50.9167	6.9603	41.9 -	55.6		0.3013	0.2755		0.3094
	T2: after the Individual coaching session x 5 (end of all coaching sessions)	23	52.4043	9.50261	41.6 -	59		27	46.6556	7.20466	41.6 -	53.4		20	49.75	6.55507	41.6 -	54.6		0.0416	0.0621		0.116
	T3: 3 months after T2	17	53.4765	7.66726	50.2 -	58.5		20	47.33	6.71503	41.6 -	54.1		18	53.1222	7.82436	50.2 -	60		0.0211	0.019		0.0235
	Quality of Life - Cognitive
	T0: Baseline before randomization	30	48.4533	7.40828	43.5 -	52		30	49.9933	6.9151	45 -	52		30	47.3931	5.96304	43.5 -	50		0.3396	0.2788		0.0941
	T1: after the Group coaching session x 3	26	46.5692	7.41543	43.5 -	55.2		29	49.3207	6.36162	43.5 -	55.2		29	48.6375	5.1456	45.4 -	50		0.8904	0.9096		0.7101
	T2: after the Individual coaching session x 5 (end of all coaching sessions)	23	48.3609	7.12267	43.5 -	52		27	50.8481	7.18788	46.3 -	55.2		27	50.085	6.35935	46.1 -	54.5		0.4452	0.4551		0.6488
	T3: 3 months after T2	17	51.9412	8.03796	43.5 -	61.2		20	53.005	6.76403	48.6 -	61.2		20	48.3556	6.64461	43.5 -	52		0.1261	0.1257		0.0322
	* Differences between the three groups
	+ Differences between the two coaching groups

## Sheet: Feuil3
Posttraumatic Growth Inventory scale (PTGI) - Relating to Others
Posttraumatic Growth Inventory scale (PTGI) - new possibilities
Posttraumatic Growth Inventory scale (PTGI) - personal strength
Posttraumatic Growth Inventory scale (PTGI) - Spiritual change
Posttraumatic Growth Inventory scale (PTGI) - Appreciation for life
